# Supplementary material for: Aspen Plus®-Validated CCD–RSM Optimisation of Pressurised Ethanol/Water Extraction for Sustainable Recovery of Antioxidant and Photoprotective Constituents from Inula salicina L
Source: Antioxidants (Basel). 2026 Apr 9;15(4):466. doi: 10.3390/antiox15040466 (PMC13113096; doi:10.3390/antiox15040466)
Supplement: Supplementary file 1 [file antioxidants-15-00466-s001.zip]

Archive with 1 entries (1 files):
- antioxidants-4202007-supplementary.pdf
